# Supplementary material for: Fluorescence Sensors Based on Hydroxycarbazole for the Determination of Neurodegeneration-Related Halide Anions
Source: Biosensors (Basel). 2022 Mar 14;12(3):175. doi: 10.3390/bios12030175 (PMC8946780; doi:10.3390/bios12030175)
Supplement: Supplementary file 1 [file biosensors-12-00175-s001.zip]

Archive with 1 entries (1 files):
- biosensors-1626546-supplementary.pdf
